# Supplementary material for: Mung Bean Peptides Alleviate Dextran-Sulfate-Sodium-Induced Colitis Symptoms in Mice by Protecting the Intestinal Mechanical Barrier and Regulating Gut Microbiota
Source: Foods. 2025 Apr 15;14(8):1363. doi: 10.3390/foods14081363 (PMC12027464; doi:10.3390/foods14081363)
Supplement: Supplementary file 1 [file foods-14-01363-s001.zip]

Archive with 1 entries (1 files):
- foods-3475935-supplementary.pdf
